# Supplementary material for: The impact of parkrun on life satisfaction and its cost-effectiveness: A six-month study of parkrunners in the United Kingdom
Source: PLOS Glob Public Health. 2024 Oct 1;4(10):e0003580. doi: 10.1371/journal.pgph.0003580 (PMC11444416; doi:10.1371/journal.pgph.0003580)
Supplement: S1 Data — (XLSX) [file pgph.0003580.s001.xlsx]

## Sheet: Dataset
Title	Quarterly personal well-being estimates
Geography	Geography code	MeasureOfWellbeing	Estimate	SeasonalAdjustment	2011 Q2	LCL (2011 Q2)	UCL (2011 Q2)	2011 Q3	LCL (2011 Q3)	UCL (2011 Q3)	2011 Q4	LCL (2011 Q4)	UCL (2011 Q4)	2012 Q1	LCL (2012 Q1)	UCL (2012 Q1)	2012 Q2	LCL (2012 Q2)	UCL (2012 Q2)	2012 Q3	LCL (2012 Q3)	UCL (2012 Q3)	2012 Q4	LCL (2012 Q4)	UCL (2012 Q4)	2013 Q1	LCL (2013 Q1)	UCL (2013 Q1)	2013 Q2	LCL (2013 Q2)	UCL (2013 Q2)	2013 Q3	LCL (2013 Q3)	UCL (2013 Q3)	2013 Q4	LCL (2013 Q4)	UCL (2013 Q4)	2014 Q1	LCL (2014 Q1)	UCL (2014 Q1)	2014 Q2	LCL (2014 Q2)	UCL (2014 Q2)	2014 Q3	LCL (2014 Q3)	UCL (2014 Q3)	2014 Q4	LCL (2014 Q4)	UCL (2014 Q4)
United Kingdom	K02000001	Life satisfaction	Average (mean)	Non-seasonally adjusted	7.37	7.39	7.44	7.4	7.45	7.5	7.44	7.43	7.48	7.41	7.42	7.47	7.42	7.47	7.51	7.47	7.49	7.54	7.46	7.46	7.51	7.44	7.49	7.54	7.49	7.58	7.63	7.52	7.57	7.61	7.48	7.57	7.62	7.52	7.61	7.66	7.6	7.65	7.69	7.59	7.62	7.67	7.59	7.6	7.65
United Kingdom	K02000001	Life satisfaction	Average (mean)	Seasonally adjusted	7.35	7.34	7.4	7.39	7.37	7.42	7.45	7.41	7.47	7.43	7.39	7.44	7.4	7.39	7.44	7.46	7.45	7.5	7.47	7.43	7.48	7.46	7.42	7.47	7.47	7.47	7.51	7.51	7.49	7.54	7.5	7.46	7.51	7.53	7.49	7.54	7.58	7.58	7.63	7.58	7.57	7.61	7.61	7.57	7.62
United Kingdom	K02000001	Life satisfaction	Fair	Non-seasonally adjusted	17.55	17.08	18.07	17.41	16.52	17.51	17.15	16.49	17.55	17.79	16.62	17.6	17.58	15.62	16.62	17.02	15.43	16.4	17.02	15.64	16.64	17.11	15.23	16.18	16.12	14.63	15.59	15.91	14.43	15.41	16.14	14.53	15.5	15.71	13.86	14.79	15.11	13.47	14.4	14.92	13.92	14.88	15.01	13.91	14.88
United Kingdom	K02000001	Life satisfaction	Fair	Seasonally adjusted	17.74	17.02	18.08	17.57	16.92	17.91	17	16.65	17.64	17.59	17.29	18.28	17.78	17.08	18.07	17.15	16.52	17.51	16.87	16.49	17.55	16.93	16.62	17.6	16.33	15.62	16.62	16.02	15.43	16.4	15.98	15.64	16.64	15.55	15.23	16.18	15.34	14.63	15.59	14.99	14.43	15.41	14.86	14.53	15.5
United Kingdom	K02000001	Life satisfaction	Good	Non-seasonally adjusted	49.53	50.53	51.85	49.84	50.47	51.78	50.84	51.08	52.45	49.81	50.91	52.22	51.19	51.23	52.59	51.12	50.35	51.7	51.76	51.18	52.52	51.56	52.07	53.38	51.91	50.64	51.99	51.03	50.97	52.34	51.85	51.22	52.57	52.73	52.36	53.69	51.31	51.55	52.91	51.66	51.01	52.38	51.9	52.05	53.44
United Kingdom	K02000001	Life satisfaction	Good	Seasonally adjusted	49.53	48.83	50.22	49.84	49.18	50.51	50.84	50.16	51.53	49.81	49.16	50.46	51.19	50.53	51.85	51.12	50.47	51.78	51.76	51.08	52.45	51.56	50.91	52.22	51.91	51.23	52.59	51.03	50.35	51.7	51.85	51.18	52.52	52.73	52.07	53.38	51.31	50.64	51.99	51.66	50.97	52.34	51.9	51.22	52.57
United Kingdom	K02000001	Life satisfaction	Poor	Non-seasonally adjusted	7.2	5.66	6.24	6.72	5.32	5.88	6.05	5.24	5.83	6.39	5.5	6.11	5.95	5.42	6.02	5.6	5.28	5.87	5.53	5.4	5.99	5.8	5.04	5.64	5.72	4.53	5.07	5.57	4.7	5.25	5.7	4.59	5.13	5.34	4.17	4.67	4.8	4.13	4.66	4.98	4.36	4.92	4.86	4.33	4.87
United Kingdom	K02000001	Life satisfaction	Poor	Seasonally adjusted	7.2	6.83	7.57	6.72	6.41	7.04	6.05	5.72	6.39	6.39	6.05	6.73	5.95	5.66	6.24	5.6	5.32	5.88	5.53	5.24	5.83	5.8	5.5	6.11	5.72	5.42	6.02	5.57	5.28	5.87	5.7	5.4	5.99	5.34	5.04	5.64	4.8	4.53	5.07	4.98	4.7	5.25	4.86	4.59	5.13
United Kingdom	K02000001	Life satisfaction	Very good	Non-seasonally adjusted	25.73	24.71	25.86	26.02	25.68	26.85	25.95	25.05	26.31	26.01	24.95	26.09	25.29	25.65	26.85	26.27	26.87	28.11	25.68	25.73	26.9	25.52	25.65	26.81	26.25	28.16	29.4	27.49	27.82	29.08	26.32	27.62	28.84	26.23	27.62	28.84	28.78	28.79	30.08	28.45	28.62	29.91	28.23	27.63	28.9
United Kingdom	K02000001	Life satisfaction	Very good	Seasonally adjusted	25.51	25.12	26.34	25.67	25.42	26.62	26.19	25.33	26.57	26.36	25.44	26.58	25.04	24.71	25.86	25.93	25.68	26.85	25.93	25.05	26.31	25.88	24.95	26.09	25.94	25.65	26.85	27.16	26.87	28.11	26.61	25.73	26.9	26.61	25.65	26.81	28.38	28.16	29.4	28.16	27.82	29.08	28.58	27.62	28.84
[truncated: 114 more columns]

## Sheet: Metadata
Title	Quarterly personal well-being estimates
Description	Seasonally and non seasonally-adjusted quarterly estimates of life satisfaction, feeling that the things done in life are worthwhile, happiness and anxiety in the UK.
Release Date	12 May 2023
Next Release	TBC
Release Frequency	Quarterly
Unit of Measure	Percentage
National Statistic	No
Contacts
	Rachel Mullis, Emily Froud and Geeta Kerai
	+44 300 0671543
	qualityoflife@ons.gov.uk
Alerts
What has changed in this edition
In this dataset
	Time
	Geography
	Estimate
	The well-being thresholds in this dataset are different to the standard well-being thresholds that are published as part of this release. This is because the data for the anxiety measure needs to be interpreted differently to the other three well-being measures. For example, high happiness scores relate to a positive well-being, while high anxiety scores relate to a poor well-being. The well-bein…
	All measures of well-being
	Seasonal adjustment
Methodology
	Personal well-being quarterly estimates technical report
	https://www.ons.gov.uk/peoplepopulationandcommunity/wellbeing/methodologies/personalwellbeingquarterlyestimatestechnicalreport
Quality and methodology information
	https://www.ons.gov.uk/peoplepopulationandcommunity/wellbeing/methodologies/personalwellbeingintheukqmi
Related datasets
	Quality of life in the UK
	https://www.ons.gov.uk/peoplepopulationandcommunity/wellbeing/bulletins/personalwellbeingintheukquarterly/april2011toseptember2021/relateddata
Links
Dataset Version	https://www.ons.gov.uk/datasets/wellbeing-quarterly/editions/time-series/versions/7
